# Supplementary material for: Development of an Artificial Neural Network for the Detection of Supporting Hindlimb Lameness: A Pilot Study in Working Dogs
Source: Animals (Basel). 2022 Jul 8;12(14):1755. doi: 10.3390/ani12141755 (PMC9311578; doi:10.3390/ani12141755)
Supplement: Supplementary file 1 [file animals-12-01755-s001.zip]

Archive with 6 entries (5 files):
- animals-1761127-supplementary/
- animals-1761127-supplementary/Figure S1.tiff
- animals-1761127-supplementary/Figure S2.tiff
- animals-1761127-supplementary/Figure S3.tiff
- animals-1761127-supplementary/Figure S4.tiff
- animals-1761127-supplementary/Supplementary Video S1 synchronized graphic from IMU data and video recording.mp4
